# Supplementary material for: Long-term PM2.5 exposure disrupts corneal epithelial homeostasis by impairing limbal stem/progenitor cells in humans and rat models
Source: Part Fibre Toxicol. 2023 Sep 27;20:36. doi: 10.1186/s12989-023-00540-y (PMC10523760; doi:10.1186/s12989-023-00540-y)
Supplement: Supplementary file 1 — Additional file 1: Table S1. Mean/maximum/minimum value of limbal epithelium thickness in the two groups. *p < 0.05, **p < 0.01. [file 12989_2023_540_MOESM1_ESM.xlsx]

## Sheet: Sheet1
		Linear regression equation		Limbal epithelium thinning velocity(µm/y)		95%CI of velocity	Correlation coefficient	p
	Mean	Y = -0.7875*X + 88.46		-0.7875		-1.394, -0.1811	-0.2667	0.0115*
	Maximum	Y = -0.6844*X + 102.2		-0.6844		-1.295, 0.0864	-0.1833	0.0856
	Minimum	Y = -0.6042*X + 64.85		-0.6042		-1.4780, 0.1093	-0.1807	0.0901
