# Supplementary material for: Long-term PM2.5 exposure disrupts corneal epithelial homeostasis by impairing limbal stem/progenitor cells in humans and rat models
Source: Part Fibre Toxicol. 2023 Sep 27;20:36. doi: 10.1186/s12989-023-00540-y (PMC10523760; doi:10.1186/s12989-023-00540-y)
Supplement: Supplementary file 2 — Additional file 2: Table S2 Detail of Spearman analysis table. *p < 0.05. [file 12989_2023_540_MOESM2_ESM.xlsx]

## Sheet: Sheet1
	Gene names	Upstream 5’ to 3’	Downstream 5’ to 3’
	Bmal1	TCGATGCGAAGACTGGACT	CAAGTAGCCTGTGCTGTGGA
	Clock	TCTCAAGGAAGCACTGGAAAG	ACCAACTGACTGGGAGTTTATG
	Per1	GGCAATGGCAAGGACTCAG	GAGCTGACTGTTCACTGCTGC
	Per2	GCACCAAGTGACGGGTCG	GGCTCTGGAATGAGGCGCT
	Per3	CCAGCCGAGAGACACACTAA	ACTGCCACGAAGGTATCTGTG
	Cry1	CAGCGGTGGCAGTGGTG	CATGGAGCTTCTTCCTTGCTT
	Cry2	GGACTACATCCGGCGATAC	GTCTCTGCGTGGTTGACGA
	Rev-erbα	CTCCAACAACAACACAGGTGG	TGAGGGAGCCAGTAGGTGAT
	Rorα	CATGGCGGAACTAGAACACCTT	ACTGCCACATCACCTCTCTC
