# Supplementary material for: Long-term PM2.5 exposure disrupts corneal epithelial homeostasis by impairing limbal stem/progenitor cells in humans and rat models
Source: Part Fibre Toxicol. 2023 Sep 27;20:36. doi: 10.1186/s12989-023-00540-y (PMC10523760; doi:10.1186/s12989-023-00540-y)
Supplement: Supplementary file 3 — Additional file 3: Table S3 The primers used for qPCR. [file 12989_2023_540_MOESM3_ESM.xls]

## Sheet: Sheet1
		5-year average PM2.5 concentration
		<35μg/m3		≥35μg/m3		p
	Mean(µm)	65.59 ± 1.514		59.31 ± 1.727		0.0073**
	Maximum(µm)	82.61 ± 1.984		76.46 ± 2.248		0.0425*
	Minimum(µm)	46.49 ± 2.033		43.35 ± 1.657		0.2372
